# Supplementary material for: Mapping the Implementation of a Clinical Pharmacist-Driven Antimicrobial Stewardship Programme at a Tertiary Care Centre in South India
Source: Antibiotics (Basel). 2021 Feb 23;10(2):220. doi: 10.3390/antibiotics10020220 (PMC7926893; doi:10.3390/antibiotics10020220)
Supplement: Supplementary file 1 [file antibiotics-10-00220-s001.zip]

Archive with 2 entries (2 files):
- Supplementary data- AMSP recommendation form.docx
- Supplementary data- AMSP CRF.docx
